# Supplementary material for: A high-density linkage map construction in guava (Psidium guajava L.) using genotyping by sequencing and identification of QTLs for leaf, peel, and pulp color in an intervarietal mapping population
Source: Front Plant Sci. 2024 Feb 27;15:1335715. doi: 10.3389/fpls.2024.1335715 (PMC10927721; doi:10.3389/fpls.2024.1335715)
Supplement: Supplementary file 9 [file Table_1.xlsx]

## Sheet: Sheet1
	Analysis of Variance (ANOVA) of leaf, peel and pulp color
		Mean sum of square values (MSS)
Leaf color
Source of variation	df	L*	a*	b*
Replication	2	0.206	121.397	5.54
Genotype	143	82.70***	285.74***	402.92***
Error	288	5.37	68.4	23.7
Peel color
Source of variation	df	L*	a*	b*
Replication	2	56.73	25.19	52.97
Genotype	117	553.85***	290.01***	131.95***
Error	152	30.82	23.21	43.87
Pulp color
Source of variation	df	L*	a*	b*
Replication	2	20.61	33.93	1.705
Genotype	134	404.97***	353.41***	59.76***
Error	238	20.06	23.12	24.11
*, **&*** significant at 0.05%, 0.01% and 0.001% level, respectively, others are NS-Non significant
