# Supplementary material for: A high-density linkage map construction in guava (Psidium guajava L.) using genotyping by sequencing and identification of QTLs for leaf, peel, and pulp color in an intervarietal mapping population
Source: Front Plant Sci. 2024 Feb 27;15:1335715. doi: 10.3389/fpls.2024.1335715 (PMC10927721; doi:10.3389/fpls.2024.1335715)
Supplement: Supplementary file 10 [file Table_2.xlsx]

## Sheet: Sheet1
Summary of GBS based genotyping in parents and hybrids
Parameters	Arka Poorna (female parent)	Purple Local (male parent)		Intervarietal progeny (n=150)
			Average	Maximum	Minimum
Clean reads	5652974	6386466	7863663	31752456	77260
Mapped reads %	0.9248	0.9349	0.8725	0.9704	0.2982
GC content	50.2	50.1	50.6224	54.7495	47.4743
Total SNPs	102505	106551	7297804	179171	1126
Homozygous SNP	14763	16340	21581.2	49140	281
Heterozygous SNP	87742	90211	75722.9	179171	1126
Heterozygosity (%)	85.59	84.66	77.82	88.21	59.55
