# Supplementary material for: A high-density linkage map construction in guava (Psidium guajava L.) using genotyping by sequencing and identification of QTLs for leaf, peel, and pulp color in an intervarietal mapping population
Source: Front Plant Sci. 2024 Feb 27;15:1335715. doi: 10.3389/fpls.2024.1335715 (PMC10927721; doi:10.3389/fpls.2024.1335715)
Supplement: Supplementary file 12 [file Table_4.xlsx]

## Sheet: Biological process
Enrichment FDR	nGenes	Pathway Genes	Fold Enrichment	Pathway	URL	Genes
0.017337	2	4	211.374	Tyrosine catabolic process	http://amigo.geneontology.org/amigo/term/GO:0006572	A0A059DGQ8 A0A059DH15
0.0344078	3	43	29.494	Sulfation	http://amigo.geneontology.org/amigo/term/GO:0051923	A0A059A9E2 A0A059A8Y3 A0A059A8Y8
0.0344078	2	9	93.9438	Tyrosine metabolic process	http://amigo.geneontology.org/amigo/term/GO:0006570	A0A059DGQ8 A0A059DH15
0.14778	2	21	40.2616	Aromatic amino acid family catabolic process	http://amigo.geneontology.org/amigo/term/GO:0009074	A0A059DGQ8 A0A059DH15
0.184197	1	7	60.3924	Systemic acquired resistance, salicylic acid mediated signaling pathway	http://amigo.geneontology.org/amigo/term/GO:0009862	A0A059DH89
0.184197	10	1948	2.17016	Regulation of biosynthetic process	http://amigo.geneontology.org/amigo/term/GO:0009889	A0A059DDJ6 A0A059DCQ8 A0A059DHG5 A0A059DH21 A0A059DHW7 A0A059D069 A0A059CHX3 A0A059AXD1 A0A059A869 A0A059A9E0
0.184197	1	9	46.9719	Polar nucleus fusion	http://amigo.geneontology.org/amigo/term/GO:0010197	A0A059DDR4
0.184197	1	7	60.3924	Response to far red light	http://amigo.geneontology.org/amigo/term/GO:0010218	A0A059DDJ6
0.184197	1	6	70.4579	Inflorescence development	http://amigo.geneontology.org/amigo/term/GO:0010229	A0A059DGY1
0.184197	2	94	8.99462	Hemicellulose metabolic process	http://amigo.geneontology.org/amigo/term/GO:0010410	A0A059DGU8 A0A059DH17
0.184197	2	46	18.3803	Xyloglucan metabolic process	http://amigo.geneontology.org/amigo/term/GO:0010411	A0A059DGU8 A0A059DH17
0.184197	10	1928	2.19267	Regulation of macromolecule biosynthetic process	http://amigo.geneontology.org/amigo/term/GO:0010556	A0A059DDJ6 A0A059DCQ8 A0A059DHG5 A0A059DH21 A0A059DHW7 A0A059D069 A0A059CHX3 A0A059AXD1 A0A059A869 A0A059A9E0
0.184197	1	4	105.687	UDP-glucose transmembrane transport	http://amigo.geneontology.org/amigo/term/GO:0015786	A0A059DGS1
0.184197	10	1890	2.23676	Cellular component organization	http://amigo.geneontology.org/amigo/term/GO:0016043	A0A059DDR4 A0A059DGU4 A0A059DGU8 A0A059DH17 A0A059DHP3 A0A059D069 A0A059BUD3 A0A059BEN1 A0A059AM84 A0A059A860
0.184197	2	81	10.4382	Terpenoid biosynthetic process	http://amigo.geneontology.org/amigo/term/GO:0016114	A0A059DG79 A0A059DHQ8
0.184197	1	6	70.4579	Carotene biosynthetic process	http://amigo.geneontology.org/amigo/term/GO:0016120	A0A059DG79
0.184197	1	4	105.687	Somatic cell DNA recombination	http://amigo.geneontology.org/amigo/term/GO:0016444	A0A059AM84
0.184197	10	1869	2.26189	Regulation of nucleobase-containing compound metabolic process	http://amigo.geneontology.org/amigo/term/GO:0019219	A0A059DDJ6 A0A059DCQ8 A0A059DHG5 A0A059DH21 A0A059DHW7 A0A059D069 A0A059CHX3 A0A059AXD1 A0A059A869 A0A059A9E0
0.184197	1	9	46.9719	Negative regulation of actin filament depolymerization	http://amigo.geneontology.org/amigo/term/GO:0030835	A0A059BEN1
0.184197	1	4	105.687	SnRNA pseudouridine synthesis	http://amigo.geneontology.org/amigo/term/GO:0031120	A0A059DDR4
0.184197	10	1945	2.17351	Regulation of cellular biosynthetic process	http://amigo.geneontology.org/amigo/term/GO:0031326	A0A059DDJ6 A0A059DCQ8 A0A059DHG5 A0A059DH21 A0A059DHW7 A0A059D069 A0A059CHX3 A0A059AXD1 A0A059A869 A0A059A9E0
0.184197	11	1896	2.45265	RNA biosynthetic process	http://amigo.geneontology.org/amigo/term/GO:0032774	A0A059DDJ6 A0A059DCQ8 A0A059DHG5 A0A059DGZ7 A0A059DH21 A0A059DHW7 A0A059D069 A0A059CHX3 A0A059AXD1 A0A059A869 A0A059A9E0
0.184197	4	354	4.7768	Polysaccharide metabolic process	http://amigo.geneontology.org/amigo/term/GO:0005976	A0A059DGU4 A0A059DGU8 A0A059DH17 A0A059A9H4
0.184197	1	7	60.3924	Starch catabolic process	http://amigo.geneontology.org/amigo/term/GO:0005983	A0A059A9H4
0.184197	1	9	46.9719	RNA (guanine-N7)-methylation	http://amigo.geneontology.org/amigo/term/GO:0036265	A0A059DH75
0.184197	1	5	84.5494	SnRNA modification	http://amigo.geneontology.org/amigo/term/GO:0040031	A0A059DDR4
0.184197	1	8	52.8434	Positive regulation of circadian rhythm	http://amigo.geneontology.org/amigo/term/GO:0042753	A0A059DDJ6
0.184197	1	9	46.9719	Negative regulation of protein-containing complex disassembly	http://amigo.geneontology.org/amigo/term/GO:0043242	A0A059BEN1
0.184197	3	214	5.92636	Cellular glucan metabolic process	http://amigo.geneontology.org/amigo/term/GO:0006073	A0A059DGU8 A0A059DH17 A0A059A9H4
0.184197	3	226	5.61169	Glucan metabolic process	http://amigo.geneontology.org/amigo/term/GO:0044042	A0A059DGU8 A0A059DH17 A0A059A9H4
0.184197	3	215	5.8988	External encapsulating structure organization	http://amigo.geneontology.org/amigo/term/GO:0045229	A0A059DGU4 A0A059DGU8 A0A059DH17
0.184197	1	8	52.8434	Terpene biosynthetic process	http://amigo.geneontology.org/amigo/term/GO:0046246	A0A059DG79
0.184197	10	1825	2.31642	Regulation of RNA metabolic process	http://amigo.geneontology.org/amigo/term/GO:0051252	A0A059DDJ6 A0A059DCQ8 A0A059DHG5 A0A059DH21 A0A059DHW7 A0A059D069 A0A059CHX3 A0A059AXD1 A0A059A869 A0A059A9E0
0.184197	1	9	46.9719	Actin filament capping	http://amigo.geneontology.org/amigo/term/GO:0051693	A0A059BEN1
0.184197	1	5	84.5494	Hydrogen sulfide metabolic process	http://amigo.geneontology.org/amigo/term/GO:0070813	A0A059DH09
0.184197	3	192	6.60542	Cell wall organization	http://amigo.geneontology.org/amigo/term/GO:0071555	A0A059DGU4 A0A059DGU8 A0A059DH17
0.184197	11	1861	2.49877	Transcription, DNA-templated	http://amigo.geneontology.org/amigo/term/GO:0006351	A0A059DDJ6 A0A059DCQ8 A0A059DHG5 A0A059DGZ7 A0A059DH21 A0A059DHW7 A0A059D069 A0A059CHX3 A0A059AXD1 A0A059A869 A0A059A9E0
0.184197	11	1886	2.46565	Nucleic acid-templated transcription	http://amigo.geneontology.org/amigo/term/GO:0097659	A0A059DDJ6 A0A059DCQ8 A0A059DHG5 A0A059DGZ7 A0A059DH21 A0A059DHW7 A0A059D069 A0A059CHX3 A0A059AXD1 A0A059A869 A0A059A9E0
0.184197	10	1733	2.43939	Regulation of transcription, DNA-templated	http://amigo.geneontology.org/amigo/term/GO:0006355	A0A059DDJ6 A0A059DCQ8 A0A059DHG5 A0A059DH21 A0A059DHW7 A0A059D069 A0A059CHX3 A0A059AXD1 A0A059A869 A0A059A9E0
0.184197	1	4	105.687	TRNA (guanine-N7)-methylation	http://amigo.geneontology.org/amigo/term/GO:0106004	A0A059DH75
0.184197	1	6	70.4579	Regulation of leaf senescence	http://amigo.geneontology.org/amigo/term/GO:1900055	A0A059DDJ6
0.184197	2	54	15.6573	Alpha-amino acid catabolic process	http://amigo.geneontology.org/amigo/term/GO:1901606	A0A059DGQ8 A0A059DH15
0.184197	1	9	46.9719	Negative regulation of protein depolymerization	http://amigo.geneontology.org/amigo/term/GO:1901880	A0A059BEN1
0.184197	10	1734	2.43799	Regulation of nucleic acid-templated transcription	http://amigo.geneontology.org/amigo/term/GO:1903506	A0A059DDJ6 A0A059DCQ8 A0A059DHG5 A0A059DH21 A0A059DHW7 A0A059D069 A0A059CHX3 A0A059AXD1 A0A059A869 A0A059A9E0
0.184197	10	1925	2.19609	Regulation of cellular macromolecule biosynthetic process	http://amigo.geneontology.org/amigo/term/GO:2000112	A0A059DDJ6 A0A059DCQ8 A0A059DHG5 A0A059DH21 A0A059DHW7 A0A059D069 A0A059CHX3 A0A059AXD1 A0A059A869 A0A059A9E0
0.184197	10	1734	2.43799	Regulation of RNA biosynthetic process	http://amigo.geneontology.org/amigo/term/GO:2001141	A0A059DDJ6 A0A059DCQ8 A0A059DHG5 A0A059DH21 A0A059DHW7 A0A059D069 A0A059CHX3 A0A059AXD1 A0A059A869 A0A059A9E0
0.184197	1	8	52.8434	Phosphatidylcholine biosynthetic process	http://amigo.geneontology.org/amigo/term/GO:0006656	A0A059CBA2
0.184197	1	4	105.687	CDP-choline pathway	http://amigo.geneontology.org/amigo/term/GO:0006657	A0A059CBA2
0.184197	1	3	140.916	Generation of catalytic spliceosome for first transesterification step	http://amigo.geneontology.org/amigo/term/GO:0000349	A0A059BUD3
0.184197	2	91	9.29115	Terpenoid metabolic process	http://amigo.geneontology.org/amigo/term/GO:0006721	A0A059DG79 A0A059DHQ8
0.184197	4	399	4.23807	Sulfur compound metabolic process	http://amigo.geneontology.org/amigo/term/GO:0006790	A0A059DH09 A0A059A9E2 A0A059A8Y3 A0A059A8Y8
0.184197	1	5	84.5494	Spliceosomal conformational changes to generate catalytic conformation	http://amigo.geneontology.org/amigo/term/GO:0000393	A0A059BUD3
0.184197	1	4	105.687	Female meiotic nuclear division	http://amigo.geneontology.org/amigo/term/GO:0007143	A0A059AM84
0.184197	1	4	105.687	Female gamete generation	http://amigo.geneontology.org/amigo/term/GO:0007292	A0A059AM84
0.184197	1	6	70.4579	Phototransduction	http://amigo.geneontology.org/amigo/term/GO:0007602	A0A059DDJ6
0.184197	2	62	13.637	Aromatic amino acid family metabolic process	http://amigo.geneontology.org/amigo/term/GO:0009072	A0A059DGQ8 A0A059DH15
0.184197	3	246	5.15545	RNA modification	http://amigo.geneontology.org/amigo/term/GO:0009451	A0A059DDR4 A0A059DH75 A0A059BDF4
0.184197	1	9	46.9719	Embryo sac central cell differentiation	http://amigo.geneontology.org/amigo/term/GO:0009559	A0A059DDR4
0.184197	1	6	70.4579	Detection of light stimulus	http://amigo.geneontology.org/amigo/term/GO:0009583	A0A059DDJ6
0.184197	1	6	70.4579	Red, far-red light phototransduction	http://amigo.geneontology.org/amigo/term/GO:0009585	A0A059DDJ6
0.187654	2	96	8.80723	Protein-DNA complex subunit organization	http://amigo.geneontology.org/amigo/term/GO:0071824	A0A059D069 A0A059AM84
0.188562	1	10	42.2747	Karyogamy	http://amigo.geneontology.org/amigo/term/GO:0000741	A0A059DDR4
0.188562	1	17	24.8675	Salicylic acid mediated signaling pathway	http://amigo.geneontology.org/amigo/term/GO:0009863	A0A059DH89
0.188562	1	13	32.519	Red or far-red light signaling pathway	http://amigo.geneontology.org/amigo/term/GO:0010017	A0A059DDJ6
0.188562	1	18	23.486	Leaf senescence	http://amigo.geneontology.org/amigo/term/GO:0010150	A0A059DDJ6
0.188562	2	108	7.82865	Cell wall polysaccharide metabolic process	http://amigo.geneontology.org/amigo/term/GO:0010383	A0A059DGU8 A0A059DH17
0.188562	2	129	6.55422	Organic acid catabolic process	http://amigo.geneontology.org/amigo/term/GO:0016054	A0A059DGQ8 A0A059DH15
0.188562	1	16	26.4217	Tetraterpenoid metabolic process	http://amigo.geneontology.org/amigo/term/GO:0016108	A0A059DG79
0.188562	1	15	28.1831	Tetraterpenoid biosynthetic process	http://amigo.geneontology.org/amigo/term/GO:0016109	A0A059DG79
0.188562	1	16	26.4217	Carotenoid metabolic process	http://amigo.geneontology.org/amigo/term/GO:0016116	A0A059DG79
0.188562	1	15	28.1831	Carotenoid biosynthetic process	http://amigo.geneontology.org/amigo/term/GO:0016117	A0A059DG79
0.188562	1	16	26.4217	Cytidine to uridine editing	http://amigo.geneontology.org/amigo/term/GO:0016554	A0A059BDF4
0.188562	1	12	35.2289	Removal of superoxide radicals	http://amigo.geneontology.org/amigo/term/GO:0019430	A0A059AAG9
0.188562	1	14	30.1962	Cellular process involved in reproduction in multicellular organism	http://amigo.geneontology.org/amigo/term/GO:0022412	A0A059AM84
0.188562	1	11	38.4316	Regulation of actin filament depolymerization	http://amigo.geneontology.org/amigo/term/GO:0030834	A0A059BEN1
0.188562	1	18	23.486	Negative regulation of actin filament polymerization	http://amigo.geneontology.org/amigo/term/GO:0030837	A0A059BEN1
0.188562	1	16	26.4217	RRNA pseudouridine synthesis	http://amigo.geneontology.org/amigo/term/GO:0031118	A0A059DDR4
0.188562	1	18	23.486	Negative regulation of protein-containing complex assembly	http://amigo.geneontology.org/amigo/term/GO:0031333	A0A059BEN1
0.188562	1	18	23.486	Negative regulation of protein polymerization	http://amigo.geneontology.org/amigo/term/GO:0032272	A0A059BEN1
0.188562	1	17	24.8675	Cellular response to reactive oxygen species	http://amigo.geneontology.org/amigo/term/GO:0034614	A0A059AAG9
0.188562	1	18	23.486	Regulation of circadian rhythm	http://amigo.geneontology.org/amigo/term/GO:0042752	A0A059DDJ6
0.188562	3	266	4.76782	Cellular polysaccharide metabolic process	http://amigo.geneontology.org/amigo/term/GO:0044264	A0A059DGU8 A0A059DH17 A0A059A9H4
0.188562	1	13	32.519	Double-strand break repair via synthesis-dependent strand annealing	http://amigo.geneontology.org/amigo/term/GO:0045003	A0A059AM84
0.188562	1	14	30.1962	Pectin biosynthetic process	http://amigo.geneontology.org/amigo/term/GO:0045489	A0A059DGU4
0.188562	1	17	24.8675	Positive regulation of mitotic nuclear division	http://amigo.geneontology.org/amigo/term/GO:0045840	A0A059DHP3
0.188562	1	17	24.8675	Positive regulation of mitotic metaphase/anaphase transition	http://amigo.geneontology.org/amigo/term/GO:0045842	A0A059DHP3
0.188562	1	18	23.486	Positive regulation of mitotic cell cycle	http://amigo.geneontology.org/amigo/term/GO:0045931	A0A059DHP3
0.188562	1	15	28.1831	Phosphorylated carbohydrate dephosphorylation	http://amigo.geneontology.org/amigo/term/GO:0046838	A0A059A9H4
0.188562	1	15	28.1831	Male gamete generation	http://amigo.geneontology.org/amigo/term/GO:0048232	A0A059AM84
0.188562	1	18	23.486	Negative regulation of cytoskeleton organization	http://amigo.geneontology.org/amigo/term/GO:0051494	A0A059BEN1
0.188562	1	18	23.486	Positive regulation of nuclear division	http://amigo.geneontology.org/amigo/term/GO:0051785	A0A059DHP3
0.188562	1	13	32.519	Protein K11-linked ubiquitination	http://amigo.geneontology.org/amigo/term/GO:0070979	A0A059DHP3
0.188562	1	17	24.8675	Cellular response to salicylic acid stimulus	http://amigo.geneontology.org/amigo/term/GO:0071446	A0A059DH89
0.188562	1	12	35.2289	Cellular response to oxygen radical	http://amigo.geneontology.org/amigo/term/GO:0071450	A0A059AAG9
0.188562	1	12	35.2289	Cellular response to superoxide	http://amigo.geneontology.org/amigo/term/GO:0071451	A0A059AAG9
0.188562	1	13	32.519	Cellular response to red or far red light	http://amigo.geneontology.org/amigo/term/GO:0071489	A0A059DDJ6
0.188562	1	18	23.486	Plant organ senescence	http://amigo.geneontology.org/amigo/term/GO:0090693	A0A059DDJ6
0.188562	1	10	42.2747	DNA repair complex assembly	http://amigo.geneontology.org/amigo/term/GO:0090735	A0A059AM84
0.188562	1	11	38.4316	Hydrocarbon biosynthetic process	http://amigo.geneontology.org/amigo/term/GO:0120251	A0A059DG79
0.188562	1	11	38.4316	Regulation of protein depolymerization	http://amigo.geneontology.org/amigo/term/GO:1901879	A0A059BEN1
0.188562	1	17	24.8675	Positive regulation of mitotic sister chromatid separation	http://amigo.geneontology.org/amigo/term/GO:1901970	A0A059DHP3
0.188562	1	18	23.486	Positive regulation of cell cycle phase transition	http://amigo.geneontology.org/amigo/term/GO:1901989	A0A059DHP3
0.188562	1	18	23.486	Positive regulation of mitotic cell cycle phase transition	http://amigo.geneontology.org/amigo/term/GO:1901992	A0A059DHP3
0.188562	1	17	24.8675	Positive regulation of metaphase/anaphase transition of cell cycle	http://amigo.geneontology.org/amigo/term/GO:1902101	A0A059DHP3
0.188562	1	18	23.486	Negative regulation of supramolecular fiber organization	http://amigo.geneontology.org/amigo/term/GO:1902904	A0A059BEN1
0.188562	1	17	24.8675	Positive regulation of chromosome separation	http://amigo.geneontology.org/amigo/term/GO:1905820	A0A059DHP3
0.188562	1	13	32.519	Regulation of salicylic acid mediated signaling pathway	http://amigo.geneontology.org/amigo/term/GO:2000031	A0A059DH89
0.188562	1	12	35.2289	Response to superoxide	http://amigo.geneontology.org/amigo/term/GO:0000303	A0A059AAG9
0.188562	1	12	35.2289	Response to oxygen radical	http://amigo.geneontology.org/amigo/term/GO:0000305	A0A059AAG9
0.188562	1	13	32.519	Superoxide metabolic process	http://amigo.geneontology.org/amigo/term/GO:0006801	A0A059AAG9
0.188562	1	10	42.2747	Hyperosmotic response	http://amigo.geneontology.org/amigo/term/GO:0006972	A0A059A988
0.188562	1	12	35.2289	Male meiotic nuclear division	http://amigo.geneontology.org/amigo/term/GO:0007140	A0A059AM84
0.188562	1	17	24.8675	Gamete generation	http://amigo.geneontology.org/amigo/term/GO:0007276	A0A059AM84
0.188562	2	118	7.16521	Isoprenoid biosynthetic process	http://amigo.geneontology.org/amigo/term/GO:0008299	A0A059DG79 A0A059DHQ8
0.188562	1	11	38.4316	Megagametogenesis	http://amigo.geneontology.org/amigo/term/GO:0009561	A0A059DDR4
0.188562	1	10	42.2747	DNA recombinase assembly	http://amigo.geneontology.org/amigo/term/GO:0000730	A0A059AM84
0.195541	2	144	5.87149	Sterol metabolic process	http://amigo.geneontology.org/amigo/term/GO:0016125	A0A059C3A2 A0A059A8Z5
0.195541	1	20	21.1374	Peptidyl-L-cysteine S-palmitoylation	http://amigo.geneontology.org/amigo/term/GO:0018230	A0A059DDQ9
0.195541	1	20	21.1374	Peptidyl-S-diacylglycerol-L-cysteine biosynthetic process from peptidyl-cysteine	http://amigo.geneontology.org/amigo/term/GO:0018231	A0A059DDQ9
0.195541	1	20	21.1374	Actin filament depolymerization	http://amigo.geneontology.org/amigo/term/GO:0030042	A0A059BEN1
0.195541	1	20	21.1374	Regulation of protein-containing complex disassembly	http://amigo.geneontology.org/amigo/term/GO:0043244	A0A059BEN1
0.195541	2	144	5.87149	Cell wall macromolecule metabolic process	http://amigo.geneontology.org/amigo/term/GO:0044036	A0A059DGU8 A0A059DH17
0.195541	1	20	21.1374	MAPK cascade	http://amigo.geneontology.org/amigo/term/GO:0000165	A0A059DGK9
0.195541	1	19	22.2498	Aging	http://amigo.geneontology.org/amigo/term/GO:0007568	A0A059DDJ6
0.199506	1	21	20.1308	Peptidyl-cysteine modification	http://amigo.geneontology.org/amigo/term/GO:0018198	A0A059DDQ9
0.199506	1	21	20.1308	Phosphatidylcholine metabolic process	http://amigo.geneontology.org/amigo/term/GO:0046470	A0A059CBA2
0.199506	3	345	3.67606	Cell wall organization or biogenesis	http://amigo.geneontology.org/amigo/term/GO:0071554	A0A059DGU4 A0A059DGU8 A0A059DH17
0.199506	2	147	5.75166	Isoprenoid metabolic process	http://amigo.geneontology.org/amigo/term/GO:0006720	A0A059DG79 A0A059DHQ8

## Sheet: Cellular component
Enrichment FDR	nGenes	Pathway Genes	Fold Enrichment	Pathway	URL	Genes
0.0829879	8	815	4.14967	Nuclear protein-containing complex	http://amigo.geneontology.org/amigo/term/GO:0140513	A0A059DD94 A0A059DDR4 A0A059DGZ7 A0A059DHP3 A0A059DGY1 A0A059D069 A0A059BUD3 A0A059AM84
0.0855844	1	3	140.916	Transcription factor TFIIE complex	http://amigo.geneontology.org/amigo/term/GO:0005673	A0A059D069
0.0855844	3	170	7.46024	Spliceosomal complex	http://amigo.geneontology.org/amigo/term/GO:0005681	A0A059DD94 A0A059DGY1 A0A059BUD3
0.0855844	1	4	105.687	Telomerase holoenzyme complex	http://amigo.geneontology.org/amigo/term/GO:0005697	A0A059DDR4
0.0855844	2	61	13.8606	Proton-transporting two-sector ATPase complex	http://amigo.geneontology.org/amigo/term/GO:0016469	A0A059DGT5 A0A059BEN1
0.0855844	1	4	105.687	Box H/ACA snoRNP complex	http://amigo.geneontology.org/amigo/term/GO:0031429	A0A059DDR4
0.0855844	1	4	105.687	Rad51B-Rad51C-Rad51D-XRCC2 complex	http://amigo.geneontology.org/amigo/term/GO:0033063	A0A059AM84
0.0855844	2	28	30.1962	Proton-transporting V-type ATPase complex	http://amigo.geneontology.org/amigo/term/GO:0033176	A0A059DGT5 A0A059BEN1
0.0855844	1	3	140.916	Holliday junction resolvase complex	http://amigo.geneontology.org/amigo/term/GO:0048476	A0A059AM84
0.0855844	1	4	105.687	Box H/ACA RNP complex	http://amigo.geneontology.org/amigo/term/GO:0072588	A0A059DDR4
0.0855844	7	946	3.12815	Catalytic complex	http://amigo.geneontology.org/amigo/term/GO:1902494	A0A059DDR4 A0A059DH75 A0A059DHP3 A0A059DH44 A0A059D069 A0A059BUD3 A0A059AM84
0.0855844	1	3	140.916	Endodeoxyribonuclease complex	http://amigo.geneontology.org/amigo/term/GO:1905347	A0A059AM84
0.0855844	6	613	4.13782	Ribonucleoprotein complex	http://amigo.geneontology.org/amigo/term/GO:1990904	A0A059DD94 A0A059DDR4 A0A059DE89 A0A059DH70 A0A059DGY1 A0A059BUD3
0.0868201	1	5	84.5494	Cajal body	http://amigo.geneontology.org/amigo/term/GO:0015030	A0A059DDR4
0.0868201	1	5	84.5494	DNA recombinase mediator complex	http://amigo.geneontology.org/amigo/term/GO:0033061	A0A059AM84
0.0868201	1	5	84.5494	TRNA methyltransferase complex	http://amigo.geneontology.org/amigo/term/GO:0043527	A0A059DH75
0.119669	7	1124	2.63277	Chloroplast	http://amigo.geneontology.org/amigo/term/GO:0009507	A0A059DD94 A0A059DDA0 A0A059DFW9 A0A059DG58 A0A059DG79 A0A059BEN1 A0A059A9H4
0.122146	1	12	35.2289	Organellar small ribosomal subunit	http://amigo.geneontology.org/amigo/term/GO:0000314	A0A059DE89
0.122146	3	252	5.0327	Nucleoplasm	http://amigo.geneontology.org/amigo/term/GO:0005654	A0A059DDR4 A0A059DGZ7 A0A059D069
0.122146	2	108	7.82865	Mitochondrial matrix	http://amigo.geneontology.org/amigo/term/GO:0005759	A0A059DE89 A0A059DHH8
0.122146	1	11	38.4316	Mitochondrial small ribosomal subunit	http://amigo.geneontology.org/amigo/term/GO:0005763	A0A059DE89
0.122146	3	258	4.91566	Vacuolar membrane	http://amigo.geneontology.org/amigo/term/GO:0005774	A0A059DGT5 A0A059DGP5 A0A059BEN1
0.122146	1	10	42.2747	Cis-Golgi network	http://amigo.geneontology.org/amigo/term/GO:0005801	A0A059DGS1
0.122146	7	1164	2.54229	Plastid	http://amigo.geneontology.org/amigo/term/GO:0009536	A0A059DD94 A0A059DDA0 A0A059DFW9 A0A059DG58 A0A059DG79 A0A059BEN1 A0A059A9H4
0.122146	5	739	2.86026	Membrane-enclosed lumen	http://amigo.geneontology.org/amigo/term/GO:0031974	A0A059DDR4 A0A059DE89 A0A059DGZ7 A0A059DHH8 A0A059D069
0.122146	1	11	38.4316	Proton-transporting V-type ATPase, V1 domain	http://amigo.geneontology.org/amigo/term/GO:0033180	A0A059BEN1
0.122146	5	739	2.86026	Organelle lumen	http://amigo.geneontology.org/amigo/term/GO:0043233	A0A059DDR4 A0A059DE89 A0A059DGZ7 A0A059DHH8 A0A059D069
0.122146	5	739	2.86026	Intracellular organelle lumen	http://amigo.geneontology.org/amigo/term/GO:0070013	A0A059DDR4 A0A059DE89 A0A059DGZ7 A0A059DHH8 A0A059D069
0.122146	1	13	32.519	U2-type catalytic step 1 spliceosome	http://amigo.geneontology.org/amigo/term/GO:0071006	A0A059BUD3
0.122146	1	13	32.519	Catalytic step 1 spliceosome	http://amigo.geneontology.org/amigo/term/GO:0071012	A0A059BUD3
0.140707	5	782	2.70299	Golgi apparatus	http://amigo.geneontology.org/amigo/term/GO:0005794	A0A059DDQ9 A0A059DGS1 A0A059DHG9 A0A059DGU4 A0A059BEN1
0.140707	8	1614	2.0954	Endomembrane system	http://amigo.geneontology.org/amigo/term/GO:0012505	A0A059DDQ9 A0A059DGS1 A0A059DHG9 A0A059DGU4 A0A059DHQ2 A0A059BEN1 A0A059A988 A0A059A958
0.141133	1	17	24.8675	Plastoglobule	http://amigo.geneontology.org/amigo/term/GO:0010287	A0A059DG79
0.172211	5	842	2.51037	Mitochondrion	http://amigo.geneontology.org/amigo/term/GO:0005739	A0A059DE89 A0A059DFW9 A0A059DHH8 A0A059DH09 A0A059AAG9
0.176268	1	24	17.6145	Endoplasmic reticulum-Golgi intermediate compartment	http://amigo.geneontology.org/amigo/term/GO:0005793	A0A059DGS1
0.176268	1	23	18.3803	Transcription elongation factor complex	http://amigo.geneontology.org/amigo/term/GO:0008023	A0A059DGZ7
0.176268	1	24	17.6145	Photosystem II oxygen evolving complex	http://amigo.geneontology.org/amigo/term/GO:0009654	A0A059DH44
0.182792	1	27	15.6573	U12-type spliceosomal complex	http://amigo.geneontology.org/amigo/term/GO:0005689	A0A059DGY1
0.182792	1	27	15.6573	Sno(s)RNA-containing ribonucleoprotein complex	http://amigo.geneontology.org/amigo/term/GO:0005732	A0A059DDR4
0.182792	1	26	16.2595	Methyltransferase complex	http://amigo.geneontology.org/amigo/term/GO:0034708	A0A059DH75
0.198544	1	34	12.4337	Nuclear ubiquitin ligase complex	http://amigo.geneontology.org/amigo/term/GO:0000152	A0A059DHP3
0.198544	1	34	12.4337	Organellar ribosome	http://amigo.geneontology.org/amigo/term/GO:0000313	A0A059DE89
0.198544	1	33	12.8105	Anaphase-promoting complex	http://amigo.geneontology.org/amigo/term/GO:0005680	A0A059DHP3
0.198544	1	33	12.8105	Mitochondrial ribosome	http://amigo.geneontology.org/amigo/term/GO:0005761	A0A059DE89
0.198544	1	32	13.2108	Lipid droplet	http://amigo.geneontology.org/amigo/term/GO:0005811	A0A059DHQ8
0.198544	1	34	12.4337	Proton-transporting two-sector ATPase complex, catalytic domain	http://amigo.geneontology.org/amigo/term/GO:0033178	A0A059BEN1

## Sheet: Molecular functions
Enrichment FDR	nGenes	Pathway Genes	Fold Enrichment	Pathway	URL	Genes
0.0030983	2	3	281.831	4-hydroxyphenylpyruvate dioxygenase activity	http://amigo.geneontology.org/amigo/term/GO:0003868	A0A059DGQ8 A0A059DH15
0.0191422	3	48	26.4217	Sulfotransferase activity	http://amigo.geneontology.org/amigo/term/GO:0008146	A0A059A9E2 A0A059A8Y3 A0A059A8Y8
0.0224347	3	63	20.1308	Oxidoreductase activity, acting on single donors with incorporation of molecular oxygen, incorporation of two atoms of oxygen	http://amigo.geneontology.org/amigo/term/GO:0016702	A0A059DH09 A0A059DGQ8 A0A059DH15
0.0224347	3	64	19.8163	Transferase activity, transferring sulphur-containing groups	http://amigo.geneontology.org/amigo/term/GO:0016782	A0A059A9E2 A0A059A8Y3 A0A059A8Y8
0.0263847	3	73	17.3732	Oxidoreductase activity, acting on single donors with incorporation of molecular oxygen	http://amigo.geneontology.org/amigo/term/GO:0016701	A0A059DH09 A0A059DGQ8 A0A059DH15
0.108799	2	37	22.8512	Xyloglucan:xyloglucosyl transferase activity	http://amigo.geneontology.org/amigo/term/GO:0016762	A0A059DGU8 A0A059DH17
0.117546	1	3	140.916	Citrate (Si)-synthase activity	http://amigo.geneontology.org/amigo/term/GO:0004108	A0A059DHH8
0.117546	1	4	105.687	TRNA (guanine-N7-)-methyltransferase activity	http://amigo.geneontology.org/amigo/term/GO:0008176	A0A059DH75
0.117546	1	4	105.687	Geranylgeranyl-diphosphate geranylgeranyltransferase activity	http://amigo.geneontology.org/amigo/term/GO:0016767	A0A059DG79
0.117546	1	3	140.916	Box H/ACA snoRNA binding	http://amigo.geneontology.org/amigo/term/GO:0034513	A0A059DDR4
0.117546	1	3	140.916	Citrate synthase activity	http://amigo.geneontology.org/amigo/term/GO:0036440	A0A059DHH8
0.117546	1	3	140.916	Sulfur dioxygenase activity	http://amigo.geneontology.org/amigo/term/GO:0050313	A0A059DH09
0.117546	3	153	8.28916	Dioxygenase activity	http://amigo.geneontology.org/amigo/term/GO:0051213	A0A059DH09 A0A059DGQ8 A0A059DH15
0.117546	1	4	105.687	Telomerase RNA binding	http://amigo.geneontology.org/amigo/term/GO:0070034	A0A059DDR4
0.117546	1	4	105.687	Pre-mRNA intronic binding	http://amigo.geneontology.org/amigo/term/GO:0097157	A0A059DGY1
0.138874	1	6	70.4579	Farnesyl-diphosphate farnesyltransferase activity	http://amigo.geneontology.org/amigo/term/GO:0004310	A0A059DG79
0.138874	1	6	70.4579	Geranyltranstransferase activity	http://amigo.geneontology.org/amigo/term/GO:0004337	A0A059DG79
0.138874	1	6	70.4579	Crossover junction endodeoxyribonuclease activity	http://amigo.geneontology.org/amigo/term/GO:0008821	A0A059AM84
0.138874	1	6	70.4579	Squalene synthase activity	http://amigo.geneontology.org/amigo/term/GO:0051996	A0A059DG79
0.151695	1	9	46.9719	Four-way junction DNA binding	http://amigo.geneontology.org/amigo/term/GO:0000400	A0A059AM84
0.151695	1	9	46.9719	Farnesyltranstransferase activity	http://amigo.geneontology.org/amigo/term/GO:0004311	A0A059DG79
0.151695	1	9	46.9719	Superoxide dismutase activity	http://amigo.geneontology.org/amigo/term/GO:0004784	A0A059AAG9
0.151695	1	9	46.9719	Oxidoreductase activity, acting on superoxide radicals as acceptor	http://amigo.geneontology.org/amigo/term/GO:0016721	A0A059AAG9
0.151695	6	870	2.9155	Glycosyltransferase activity	http://amigo.geneontology.org/amigo/term/GO:0016757	A0A059DE66 A0A059DDA7 A0A059DDL8 A0A059DGU4 A0A059DGU8 A0A059DH17
0.151695	1	9	46.9719	Sugar-phosphatase activity	http://amigo.geneontology.org/amigo/term/GO:0050308	A0A059A9H4
0.151695	1	9	46.9719	Starch binding	http://amigo.geneontology.org/amigo/term/GO:2001070	A0A059A9H4
0.155139	4	463	3.65224	Hexosyltransferase activity	http://amigo.geneontology.org/amigo/term/GO:0016758	A0A059DE66 A0A059DGU4 A0A059DGU8 A0A059DH17
0.155139	1	10	42.2747	Endodeoxyribonuclease activity, producing 3 -phosphomonoesters	http://amigo.geneontology.org/amigo/term/GO:0016889	A0A059AM84
0.155139	1	11	38.4316	Endonuclease activity, active with either ribo- or deoxyribonucleic acids and producing 3 -phosphomonoesters	http://amigo.geneontology.org/amigo/term/GO:0016894	A0A059AM84
0.155139	1	11	38.4316	Polygalacturonate 4-alpha-galacturonosyltransferase activity	http://amigo.geneontology.org/amigo/term/GO:0047262	A0A059DGU4
0.155139	1	10	42.2747	Cytidylyltransferase activity	http://amigo.geneontology.org/amigo/term/GO:0070567	A0A059CBA2
0.18313	1	22	19.2158	Lanosterol synthase activity	http://amigo.geneontology.org/amigo/term/GO:0000250	A0A059DHQ8
0.18313	1	23	18.3803	RNA polymerase II complex binding	http://amigo.geneontology.org/amigo/term/GO:0000993	A0A059D069
0.18313	1	24	17.6145	Basal transcription machinery binding	http://amigo.geneontology.org/amigo/term/GO:0001098	A0A059D069
0.18313	1	24	17.6145	Basal RNA polymerase II transcription machinery binding	http://amigo.geneontology.org/amigo/term/GO:0001099	A0A059D069
0.18313	6	1171	2.16608	RNA binding	http://amigo.geneontology.org/amigo/term/GO:0003723	A0A059DD94 A0A059DDR4 A0A059DE89 A0A059DH75 A0A059DGY1 A0A059ALL4
0.18313	1	22	19.2158	MAP kinase activity	http://amigo.geneontology.org/amigo/term/GO:0004707	A0A059DGK9
0.18313	1	16	26.4217	Cysteine-type endopeptidase inhibitor activity	http://amigo.geneontology.org/amigo/term/GO:0004869	A0A059A988
0.18313	1	17	24.8675	Protein tyrosine/serine/threonine phosphatase activity	http://amigo.geneontology.org/amigo/term/GO:0008138	A0A059A9H4
0.18313	4	574	2.94597	UDP-glycosyltransferase activity	http://amigo.geneontology.org/amigo/term/GO:0008194	A0A059DE66 A0A059DDA7 A0A059DDL8 A0A059DGU4
0.18313	1	26	16.2595	Palmitoyltransferase activity	http://amigo.geneontology.org/amigo/term/GO:0016409	A0A059DDQ9
0.18313	1	17	24.8675	TRNA (guanine) methyltransferase activity	http://amigo.geneontology.org/amigo/term/GO:0016423	A0A059DH75
0.18313	1	26	16.2595	SnRNA binding	http://amigo.geneontology.org/amigo/term/GO:0017069	A0A059DGY1
0.18313	1	20	21.1374	Carbohydrate phosphatase activity	http://amigo.geneontology.org/amigo/term/GO:0019203	A0A059A9H4
0.18313	1	23	18.3803	Protein-cysteine S-palmitoyltransferase activity	http://amigo.geneontology.org/amigo/term/GO:0019706	A0A059DDQ9
0.18313	1	23	18.3803	Protein-cysteine S-acyltransferase activity	http://amigo.geneontology.org/amigo/term/GO:0019707	A0A059DDQ9
0.18313	1	17	24.8675	SnoRNA binding	http://amigo.geneontology.org/amigo/term/GO:0030515	A0A059DDR4
0.18313	1	25	16.9099	Oxidosqualene cyclase activity	http://amigo.geneontology.org/amigo/term/GO:0031559	A0A059DHQ8
0.18313	1	22	19.2158	Pre-mRNA binding	http://amigo.geneontology.org/amigo/term/GO:0036002	A0A059DGY1
0.18313	1	25	16.9099	Beta-amyrin synthase activity	http://amigo.geneontology.org/amigo/term/GO:0042300	A0A059DHQ8
0.18313	1	25	16.9099	ATPase-coupled ion transmembrane transporter activity	http://amigo.geneontology.org/amigo/term/GO:0042625	A0A059DGT5
0.18313	1	26	16.2595	RNA polymerase core enzyme binding	http://amigo.geneontology.org/amigo/term/GO:0043175	A0A059D069
0.18313	1	25	16.9099	ATPase activity, coupled to transmembrane movement of ions, rotational mechanism	http://amigo.geneontology.org/amigo/term/GO:0044769	A0A059DGT5
0.18313	3	296	4.2846	Glucosyltransferase activity	http://amigo.geneontology.org/amigo/term/GO:0046527	A0A059DE66 A0A059DGU8 A0A059DH17
0.18313	1	15	28.1831	Acyltransferase, acyl groups converted into alkyl on transfer	http://amigo.geneontology.org/amigo/term/GO:0046912	A0A059DHH8
0.18313	8	1698	1.99174	Transition metal ion binding	http://amigo.geneontology.org/amigo/term/GO:0046914	A0A059DDJ6 A0A059DCQ8 A0A059DDA0 A0A059C3A2 A0A059ARH8 A0A059A8Z5 A0A059A988 A0A059AAG9
0.18313	1	25	16.9099	Proton-transporting ATPase activity, rotational mechanism	http://amigo.geneontology.org/amigo/term/GO:0046961	A0A059DGT5
0.18313	1	22	19.2158	Cobalt ion binding	http://amigo.geneontology.org/amigo/term/GO:0050897	A0A059A988
0.18313	1	23	18.3803	Quaternary ammonium group binding	http://amigo.geneontology.org/amigo/term/GO:0050997	A0A059CBA2
0.18313	3	341	3.71918	Protein serine kinase activity	http://amigo.geneontology.org/amigo/term/GO:0106310	A0A059DGG8 A0A059DGZ4 A0A059DGK9
0.18313	1	14	30.1962	General transcription initiation factor binding	http://amigo.geneontology.org/amigo/term/GO:0140296	A0A059D069
0.190514	1	28	15.0981	S-acyltransferase activity	http://amigo.geneontology.org/amigo/term/GO:0016417	A0A059DDQ9
0.190514	1	28	15.0981	Chromatin DNA binding	http://amigo.geneontology.org/amigo/term/GO:0031490	A0A059A869
0.191025	1	29	14.5775	Mechanosensitive ion channel activity	http://amigo.geneontology.org/amigo/term/GO:0008381	A0A059BEP9
0.191025	1	29	14.5775	RNA polymerase binding	http://amigo.geneontology.org/amigo/term/GO:0070063	A0A059D069

## Sheet: KEGG enriched pathways
Enrichment FDR	nGenes	Pathway Genes	Fold Enrichment	Pathway	URL	Genes
0.0373211	2	27	31.3146	Ubiquinone and other terpenoid-quinone biosynthesis	http://www.genome.jp/kegg-bin/show_pathway?egr00130	A0A059DGQ8 A0A059DH15
0.0373211	2	42	20.1308	Tyrosine metabolism	http://www.genome.jp/kegg-bin/show_pathway?egr00350	A0A059DGQ8 A0A059DH15
0.0373211	2	37	22.8512	Phenylalanine metabolism	http://www.genome.jp/kegg-bin/show_pathway?egr00360	A0A059DGQ8 A0A059DH15
0.0559801	2	60	14.0916	Phagosome	http://www.genome.jp/kegg-bin/show_pathway?egr04145	A0A059DGT5 A0A059BEN1
0.0588611	1	5	84.5494	Phosphonate and phosphinate metabolism	http://www.genome.jp/kegg-bin/show_pathway?egr00440	A0A059CBA2
0.0601161	2	77	10.9804	MRNA surveillance pathway	http://www.genome.jp/kegg-bin/show_pathway?egr03015	A0A059ALL4 A0A058ZRR3
0.062109	2	85	9.94699	Oxidative phosphorylation	http://www.genome.jp/kegg-bin/show_pathway?egr00190	A0A059DGT5 A0A059BEN1
0.0697679	9	1747	2.17786	Metabolic pathways	http://www.genome.jp/kegg-bin/show_pathway?egr01100	A0A059DGT5 A0A059DHH8 A0A059DH09 A0A059DGQ8 A0A059DH15 A0A059DG79 A0A059DH44 A0A059CBA2 A0A059BEN1
0.120238	1	35	12.0785	Citrate cycle (TCA cycle)	http://www.genome.jp/kegg-bin/show_pathway?egr00020	A0A059DHH8
0.120238	1	33	12.8105	Photosynthesis	http://www.genome.jp/kegg-bin/show_pathway?egr00195	A0A059DH44
0.120238	1	24	17.6145	Carotenoid biosynthesis	http://www.genome.jp/kegg-bin/show_pathway?egr00906	A0A059DG79
0.120238	1	24	17.6145	Sulfur metabolism	http://www.genome.jp/kegg-bin/show_pathway?egr00920	A0A059DH09
0.120238	1	33	12.8105	2-Oxocarboxylic acid metabolism	http://www.genome.jp/kegg-bin/show_pathway?egr01210	A0A059DHH8
0.120238	2	184	4.59508	Biosynthesis of cofactors	http://www.genome.jp/kegg-bin/show_pathway?egr01240	A0A059DGQ8 A0A059DH15
0.120238	2	180	4.69719	Ribosome	http://www.genome.jp/kegg-bin/show_pathway?egr03010	A0A059DE89 A0A059DH70
0.120238	1	36	11.743	Basal transcription factors	http://www.genome.jp/kegg-bin/show_pathway?egr03022	A0A059D069
0.120238	1	27	15.6573	Homologous recombination	http://www.genome.jp/kegg-bin/show_pathway?egr03440	A0A059AM84
0.172629	1	56	7.54906	Glyoxylate and dicarboxylate metabolism	http://www.genome.jp/kegg-bin/show_pathway?egr00630	A0A059DHH8
0.188609	1	69	6.12677	Nucleocytoplasmic transport	http://www.genome.jp/kegg-bin/show_pathway?egr03013	A0A059CIT0
0.188609	1	66	6.40526	Peroxisome	http://www.genome.jp/kegg-bin/show_pathway?egr04146	A0A059AAG9
